# Supplementary material for: Differences in chemical constituents of Artemisia annua L from different geographical regions in China
Source: PLoS One. 2017 Sep 7;12(9):e0183047. doi: 10.1371/journal.pone.0183047 (PMC5589120; doi:10.1371/journal.pone.0183047)
Supplement: S1 File — (XLS) [file pone.0183047.s001.xls]

## Sheet: 2-20160131-分析数据-主成分
序号	青蒿乙素	青蒿素	青蒿酸	东莨菪内酯	经度	纬度	海拔	F1	F2	得分	省名	化学型分组				F1	F2																			Report
1301	0.12304	0.13848	0.05684	0.00254	115.104	38.3342	41.4	0.124517	-0.0811667	2.65903	13	1	13 & 13&河北			0.124517	-0.0811667			Report		Artemisinin	Arteannuin B	Artemisinic acid	Scopoletin	青蒿素占比		f1	f2		Arteannuin B + Artemisinic acid	Artemisinin+Scopoletin	4个和			VAR00001
1302	0.155	0.13328	0.0749	0.00468	115.516	38.5938	28	0.159409	-0.0738637	4.4995	13	1	13 & 13&河北			0.159409	-0.0738637		21	辽宁	liaoning	0.110019	0.199111	0.140586	0.00627357	0.241276	辽宁	0.236008	-0.0513729	liaoning	0.744966	0.255034	0.455989			VAR00002	主成分得分	N	Std. Deviation						13	河北
1303	0.14478	0.10338	0.19408	0.004	115.551	38.676	27.4	0.236096	-0.0536661	8.69563	13	1	13 & 13&河北			0.236096	-0.0536661		23	黑龙江	heilongjiang	0.0196472	0.0503919	0.00802	0.00256906	0.243677	黑龙江	0.0405094	-0.00781832	heilongjiang	0.72446	0.27554	0.0806282		1	36	-15.6169	1	.	江西	jx				15	新疆
1304	0.18236	0.2195	0.07838	0.00793	117.919	40.985	350.4	0.18108	-0.133318	3.30991	13	1	13 & 13&河北			0.18108	-0.133318		22	吉林	jilin	0.0346176	0.0587607	0.0100281	0.00186104	0.328854	吉林	0.0475343	-0.016702	jilin	0.653467	0.346533	0.105268		2	45	-15.0569	8	1.94757	湖北	ub				21	辽宁
1305	0.18726	0.2142	0.09162	0.00578	117.919	40.985	350.4	0.193402	-0.127294	4.08545	13	1	13 & 13&河北			0.193402	-0.127294		32	江苏	jiangsu	0.252442	0.28489	0.176416	0.00707154	0.350216	江苏	0.319995	-0.140054	jiangsu	0.639974	0.360026	0.720819		3	52	-8.28957	15	2.70493	重庆	cq				22	吉林
1306	0.1889	0.17806	0.04934	0.00714	117.233	40.511	347.8	0.165015	-0.102158	3.72096	13	1	13 & 13&河北			0.165015	-0.102158		13	河北	hebei	0.173009	0.192027	0.0849896	0.00693556	0.378608	河北	0.192183	-0.0979184	hebei	0.606215	0.393785	0.456962		4	43	-7.88335	9	4.06729	湖南	un				23	黑龙江
1307	0.15456	0.19508	0.07962	0.01562	117.233	40.511	347.8	0.164144	-0.125519	2.8301	13	1	13 & 13&河北			0.164144	-0.125519		37	山东	shandong	0.0895256	0.0996678	0.0191578	0.00354889	0.42249	山东	0.0821979	-0.0505941	shandong	0.560762	0.439238	0.2119		5	42	-6.84811	14	3.28644	广西	gx				32	江苏
1308	0.18992	0.16144	0.0534	0.00794	117.789	40.954	432.4	0.168692	-0.0906759	4.30545	13	1	13 & 13&河北			0.168692	-0.0906759		15	新疆	xinjiang	0.137771	0.0923256	0.039296	0.00160533	0.508385	新疆	0.0910278	-0.0848762	xinjiang	0.485691	0.514309	0.270998		6	44	-6.18648	14	1.40622	广东	gd				36	江西
1309	0.16985	0.14106	0.07568	0.007	117.789	40.954	432.4	0.170479	-0.0786545	4.82431	13	1	13 & 13&河北			0.170479	-0.0786545		65	内蒙古	neimenggu	0.0605523	0.0542185	0.00204769	0.00102615	0.513832	内蒙古	0.0386861	-0.0353677	neimenggu	0.477461	0.522539	0.117845		7	50	-5.1646	14	1.48061	贵州	gz				37	山东
1310	0.2092	0.1706	0.09804	0.00584	115.055	37.371	27.2	0.212932	-0.0927377	6.22625	13	1	13 & 13&河北			0.212932	-0.0927377		41	河南	hunan	0.143229	0.107453	0.021049	0.00678159	0.514264	河南	0.0893598	-0.0899129	hunan	0.461387	0.538613	0.278512		8	63	-2.52504	15	0.869514	青海	qh				41	河南
1311	0.16398	0.14628	0.06144	0.00728	115.055	37.371	27.2	0.156498	-0.0835	4.01685	13	1	13 & 13&河北			0.156498	-0.0835		61	陕西	shanxi	0.0812629	0.0576971	0.00493143	0.00282571	0.553874	陕西	0.0433753	-0.0508327	shanxi	0.426866	0.573134	0.146717		9	62	-1.70199	8	0.80259	甘肃	gs				42	广西
1312	0.1807	0.16668	0.07426	0.00632	115.039	37.306	27.6	0.176796	-0.0947692	4.52185	13	1	13 & 13&河北			0.176796	-0.0947692		63	青海	qinghai	0.154625	0.036604	0.00662133	0.00286533	0.770369	青海	0.0301418	-0.106573	qinghai	0.215356	0.784644	0.200716		10	61	0.103944	7	2.7384	陕西	sx				43	湖南
1313	0.14902	0.16974	0.06844	0.00488	115.039	37.306	27.6	0.150809	-0.100977	3.1231	13	1	13 & 13&河北			0.150809	-0.100977		62	甘肃	gansu	0.103258	0.0253488	0.00243125	0.00111438	0.781355	甘肃	0.0192227	-0.0704808	gansu	0.210213	0.789787	0.132152		11	65	0.456131	13	0.93153	内蒙古	nm				44	广东
1314	0.19318	0.14246	0.04862	0.007	114.957	37.504	24.8	0.167414	-0.075968	4.78393	13	1	13 & 13&河北			0.167414	-0.075968		50	贵州	guizhou	0.262611	0.0428818	0.00598714	0.00504286	0.829675	贵州	0.0343318	-0.184168	guizhou	0.154393	0.845607	0.316523		12	41	0.754028	14	1.3551	河南	en				45	湖北
1315	0.18238	0.22194	0.06724	0.00686	114.957	37.504	24.8	0.173095	-0.134328	2.91283	13	1	13 & 13&河北			0.173095	-0.134328		52	重庆	chongqing	0.409151	0.0358057	0.038769	0.0101897	0.828383	重庆	0.0533455	-0.293426	chongqing	0.150987	0.849013	0.493916		13	15	1.01289	15	1.38501	新疆	xj				50	贵州
1316	0.2304	0.1998	0.0981	0.0067	114.361	38.0092	143.2	0.22761	-0.110823	6.22919	13	1	13 & 13&河北			0.22761	-0.110823		43	湖南	hunan	0.35033	0.0249006	0.0161464	0.0106333	0.871445	湖南	0.0300524	-0.253454	hunan	0.102104	0.897896	0.402011		14	22	1.53576	15	1.12106	吉林	jl				52	重庆
1317	0.21972	0.16158	0.07084	0.00952	114.361	38.0092	143.2	0.201584	-0.087145	5.91813	13	1	13 & 13&河北			0.201584	-0.087145		42	广西	guangxi	0.296349	0.0193557	0.00774	0.00501429	0.90224	广西	0.0194678	-0.211954	guangxi	0.0824936	0.917506	0.328459		15	23	1.54266	16	0.584495	黑龙江	lj				61	陕西
1318	0.199032	0.14154	0.06922	0.00936	114.351	38.001	140.2	0.186269	-0.075996	5.6336	13	1	13 & 13&河北			0.186269	-0.075996		45	湖北	hubei	0.642325	0.03224	0.0260219	0.0193895	0.892147	湖北	0.0433897	-0.466749	hubei	0.080922	0.919078	0.719976		16	37	1.8642	18	0.86514	山东	sd				62	甘肃
1319	0.1722	0.19178	0.06806	0.00916	114.351	38.001	140.2	0.167069	-0.11597	3.31015	13	1	13 & 13&河北			0.167069	-0.11597		36	江西	jiangxi	0.622976	0.014825	0.013625	0.021225	0.92615	江西	0.023051	-0.456938	jiangxi	0.0422953	0.957705	0.672651		17	13	5.10129	27	1.95523	河北	eb				63	青海
1320	0.18566	0.13444	0.06938	0.00576	114.369	38.001	119	0.17667	-0.0705842	5.39779	13	1	13 & 13&河北			0.17667	-0.0705842		44	广东	guangdong	0.24692	0.00943	0.00142571	0.00845286	0.927474	广东	0.0087795	-0.180576	guangdong	0.0407759	0.959224	0.266229		18	21	8.77528	14	5.35952	辽宁	ln				65	内蒙古
1321	0.26164	0.13486	0.11046	0.00676	114.369	38.001	119	0.257676	-0.0595612	9.45439	13	1	13 & 13&河北			0.257676	-0.0595612			Total		0.187383	0.0877785	0.0376189	0.00555194			0.0873583	-0.123709						19	32	9.33179	13	1.95101	江苏	js
1322	0.19664	0.1515	0.08518	0.00362	114.453	38.0052	78.2	0.194952	-0.0795707	5.89502	13	1	13 & 13&河北			0.194952	-0.0795707																			Total	-0.568249	250	6.16296
1323	0.193225	0.289216	0.100625	0.008525	114.454	38.005	78	0.204244	-0.181785	2.58821	13	1	13 & 13&河北			0.204244	-0.181785
1324	0.235	0.22902	0.12986	0.00666	114.452	38.0654	80.4	0.253077	-0.130932	6.64517	13	1	13 & 13&河北			0.253077	-0.130932
1325	0.25072	0.1521	0.10906	0.00858	114.452	38.0654	80.4	0.249509	-0.0748372	8.52902	13	1	13 & 13&河北			0.249509	-0.0748372												青蒿素	青蒿乙素	青蒿酸	东莨菪内酯
1326	0.2537	0.22046	0.15686	0.00618	114.52	38.0296	75.4	0.284774	-0.121539	8.41765	13	1	13 & 13&河北			0.284774	-0.121539											辽宁	0.110019	0.199111	0.140586	0.00627357
1327	0.212675	0.162776	0.055175	0.005625	114.521	38.03	75.6	0.185141	-0.0864557	5.20141	13	1	13 & 13&河北			0.185141	-0.0864557											黑龙江	0.0196473	0.0503919	0.00802	0.00256906
2101	0.17526	0.16182	0.07158	0.00186	121.104	41.029	22	0.170491	-0.0891169	4.44342	21	1	21 & 21&辽宁			0.170491	-0.0891169											吉林	0.0346176	0.0587607	0.0100281	0.00186104
2102	0.16274	0.1573	0.064	0.00222	121.028	41.0934	96	0.156655	-0.0881133	3.85577	21	1	21 & 21&辽宁			0.156655	-0.0881133											江苏	0.252442	0.28489	0.176416	0.00707154
2103	0.0616	0.00484	0.0009	0.00218	121.091	41.0596	20.8	0.0431094	0.00479028	2.11959	21	1	21 & 21&辽宁			0.0431094	0.00479028											河北	0.173009	0.192027	0.0849896	0.00693556
2104	0.07768	0.08536	0.02228	0.00166	121.432	41.3398	32.8	0.0690566	-0.0498057	1.30004	21	1	21 & 21&辽宁			0.0690566	-0.0498057											山东	0.0895256	0.0996678	0.0191578	0.00354889
2105	0.292598	0.14984	0.27636	0.01122	121.491	39.061	101	0.39618	-0.0684073	15.3808	21	1	21 & 21&辽宁			0.39618	-0.0684073											新疆	0.0605523	0.0542185	0.00204769	0.00102615
2106	0.26152	0.15048	0.241278	0.0078	122	39.05	21.6	0.349723	-0.0714422	13.1741	21	1	21 & 21&辽宁			0.349723	-0.0714422											内蒙古	0.137771	0.0923256	0.039296	0.00160533
2107	0.23144	0.162756	0.23666	0.00988	121.516	39.036	12.4	0.326228	-0.0863784	11.5697	21	1	21 & 21&辽宁			0.326228	-0.0863784											河南	0.143229	0.107453	0.021049	0.00678159			C
2108	0.180475	0.032876	0.1165	0.00535	122.658	40.4172	69	0.206184	0.00139289	9.3532	21	1	21 & 21&辽宁			0.206184	0.00139289											陕西	0.0812629	0.0576971	0.00493143	0.00282571
2109	0.2383	0.03376	0.17682	0.00762	122.63	40.825	65	0.288498	0.00834992	13.3205	21	1	21 & 21&辽宁			0.288498	0.00834992											青海	0.154625	0.036604	0.00662133	0.00286533
2110	0.25602	0.04764	0.20564	0.00704	122.529	40.43	71	0.320788	0.00163492	14.5326	21	1	21 & 21&辽宁			0.320788	0.00163492											甘肃	0.103258	0.0253487	0.00243125	0.00111437
2111	0.20544	0.22832	0.08104	0.00412	123.138	41.0158	139	0.198139	-0.133371	4.07763	21	1	21 & 21&辽宁			0.198139	-0.133371											贵州	0.409151	0.0358057	0.038769	0.0101897			* * * * * * H I E R A R C H I C A L C L U S T E R A N A L Y S I S * * * * * *
2112	0.23194	0.00996	0.16416	0.00866	122.951	41.8562	28.6	0.275411	0.023629	13.2871	21	1	21 & 21&辽宁			0.275411	0.023629											重庆	0.262611	0.0428818	0.00598714	0.00504286
2113	0.25418	0.05322	0.19086	0.00986	122.886	41.7838	28	0.309582	-0.00456316	13.8011	21	1	21 & 21&辽宁			0.309582	-0.00456316											湖南	0.35033	0.0249006	0.0161464	0.0106333
2114	0.15836	0.2621	0.12012	0.00836	122.901	41.7692	25.2	0.194075	-0.16782	2.63849	21	1	21 & 21&辽宁			0.194075	-0.16782											广西	0.642324	0.03224	0.0260219	0.0193895			Dendrogram using Average Linkage (Within Group)
2201	0.04934	0.019	0.00906	0.00222	125.241	43.475	246	0.0404663	-0.00728432	1.56018	22	1	22 & 22&吉林			0.0404663	-0.00728432											湖北	0.296349	0.0193557	0.00774	0.00501429
2203	0.04452	0.01156	0.00444	0.00268	125.244	43.486	227	0.0339938	-0.00304744	1.42261	22	1	22 & 22&吉林			0.0339938	-0.00304744											江西	0.622976	0.014825	0.013625	0.021225			Rescaled Distance Cluster Combine
2205	0.05114	0.0138	0.00824	0.00148	125.313	43.403	237	0.0410048	-0.00278244	1.74859	22	1	22 & 22&吉林			0.0410048	-0.00278244											广东	0.24692	0.00943	0.00142571	0.00845286
2207	0.03126	0.01832	0.00492	0.0017	125.475	44.02	188	0.0251075	-0.0093008	0.79373	22	1	22 & 22&吉林			0.0251075	-0.0093008																		C A S E 0 5 10 15 20 25
2209	0.08168	0.03022	0.0132	0.00216	125.482	43.585	207	0.0654878	-0.0101448	2.58481	22	1	22 & 22&吉林			0.0654878	-0.0101448																		Label Num +---------+---------+---------+---------+---------+
2211	0.06622	0.02846	0.01184	0.00212	126.013	44.066	254	0.0539508	-0.0113035	2.02205	22	1	22 & 22&吉林			0.0539508	-0.0113035
2213	0.05332	0.01198	0.0091	0.00258	126.05	44.042	225	0.0432732	-0.00188872	1.88351	22	1	22 & 22&吉林			0.0432732	-0.00188872																吉林		jilin 14 ò?
2215	0.0828	0.03142	0.01006	0.00166	126.211	43.574	173	0.063968	-0.0104836	2.50388	22	1	22 & 22&吉林			0.063968	-0.0104836																黑龙江		heilongj 15 ò?òòò?
2217	0.09012	0.03466	0.0325	0.00102	126.403	43.453	190	0.0846497	-0.0112039	3.41072	22	1	22 & 22&吉林			0.0846497	-0.0112039																山东		shangdon 16 ò÷ ùòòòòò?
2219	0.08346	0.02784	0.00876	0.00138	123.193	43.323	151	0.0634616	-0.00763224	2.58498	22	1	22 & 22&吉林			0.0634616	-0.00763224																河南		henan 12 ò?ò? ó ó
2221	0.04302	0.11742	0.00472	0.00132	123.245	43.293	123	0.0329511	-0.077941	-1.35455	22	1	22 & 22&吉林			0.0329511	-0.077941																新疆		xinjiang 13 ò÷ ùò÷ ùòòò?
2223	0.0591912	0.034624	0.0058622	0.0016156	123.396	43.365	153	0.0448616	-0.0164712	1.42359	22	1	22 & 22&吉林			0.0448616	-0.0164712																陕西		shanxi 10 òòòú ó ó
2225	0.05414	0.05608	0.01008	0.0019	124.004	44.036	199	0.0444163	-0.0327828	0.808889	22	1	22 & 22&吉林			0.0444163	-0.0327828																内蒙古		neimengg 11 òòò÷ ó ùòòòòòòòòòòò?
2227	0.04418	0.03348	0.00898	0.00208	124.262	44.142	218	0.0368586	-0.0183428	0.994294	22	1	22 & 22&吉林			0.0368586	-0.0183428																河北		hebei 17 òòòòòòòòòòò÷ ó ó
2229	0.04702	0.0504	0.00866	0.002	124.384	44.095	253	0.0385637	-0.0299204	0.649178	22	1	22 & 22&吉林			0.0385637	-0.0299204																青海		qinghai 8 òòòòò?òòòòòòòòò÷ ùòòòòòòòòòòòòòòòòòòòòò?
2301	0.05134	0.03692	0.00638	0.00268	126.955	46.305		0.0400225	-0.0200769	1.07382	23	1	23 & 23&黑龙江			0.0400225	-0.0200769																甘肃		gansu 9 òòòòò÷ ó ó
2302	0.05515	0.045876	0.0069	0.003325	127.091	46.07		0.0430953	-0.0263094	0.985267	23	1	23 & 23&黑龙江			0.0430953	-0.0263094																辽宁		liaoning 18 òòò?òòòòòòòòòòòòòòòòòòòòòòò÷ ó
2303	0.05062	0.03646	0.01024	0.0029	127.344	46.261		0.0422781	-0.0200123	1.17795	23	1	23 & 23&黑龙江			0.0422781	-0.0200123																江苏		jiangsu 19 òòò÷ ó
2304	0.05406	0.0089	0.00788	0.0026	129.18	46.286		0.0429249	0.00041368	1.95172	23	1	23 & 23&黑龙江			0.0429249	0.00041368																江西		jiangxi 1 òòò?òòòòòòòòòòòòòòòòòòòòòòòòòòò? ó
2305	0.042	0.01702	0.00434	0.00178	129.186	46.104		0.0320585	-0.00673024	1.20104	23	1	23 & 23&黑龙江			0.0320585	-0.00673024																河北		hubei 2 òòò÷ ùòòòòòòòòòòòòòòòòò÷
2306	0.05146	0.00776	0.00812	0.0026	129.295	46.162		0.0413152	0.00081684	1.89379	23	1	23 & 23&黑龙江			0.0413152	0.00081684																重庆		chongqin 3 òòò?òòòòòòò? ó
2307	0.03468	0.00774	0.00294	0.0012	123.657	47.2		0.0259763	-0.00086532	1.14043	23	1	23 & 23&黑龙江			0.0259763	-0.00086532																湖南		hunan 4 òòò÷ ùòòòòòòòòòòòòòòòòòòò÷
2308	0.04812	0.011	0.00534	0.0018	123.678	47.263		0.0369507	-0.00147864	1.6132	23	1	23 & 23&黑龙江			0.0369507	-0.00147864																广西		guangxi 5 òòòòò?ò? ó
2309	0.04152	0.0061	0.0037	0.00158	123.83	47.376		0.0312488	0.0011272	1.45094	23	1	23 & 23&黑龙江			0.0312488	0.0011272																广东		guangdon 6 òòòòò÷ ùòòò÷
2310	0.03938	0.03042	0.00428	0.00184	128.087	46.984		0.0302336	-0.0167527	0.75336	23	1	23 & 23&黑龙江			0.0302336	-0.0167527																贵州		guizhou 7 òòòòòòò÷
2311	0.05536	0.02412	0.00922	0.00196	128.007	46.799		0.0446556	-0.00981152	1.65707	23	1	23 & 23&黑龙江			0.0446556	-0.00981152
2312	0.05034	0.02574	0.01226	0.00286	128.32	46.745		0.0435004	-0.0123752	1.51149	23	1	23 & 23&黑龙江			0.0435004	-0.0123752
2313	0.06632	0.01016	0.01338	0.00374	129.362	44.861		0.0553562	0.00067364	2.52206	23	1	23 & 23&黑龙江			0.0553562	0.00067364
2314	0.0702	0.0033	0.01586	0.00428	129.569	44.9		0.0598383	0.00581644	2.91176	23	1	23 & 23&黑龙江			0.0598383	0.00581644
2315	0.05852	0.02272	0.01106	0.00274	131.068	46.128		0.048233	-0.0088446	1.85372	23	1	23 & 23&黑龙江			0.048233	-0.0088446
2316	0.0372	0.02012	0.00642	0.00322	127.344	46.261		0.0304636	-0.0106841	0.984955	23	1	23 & 23&黑龙江			0.0304636	-0.0106841
3201	0.30578	0.33804	0.1538	0.00962	117.551	34.0376	32	0.318785	-0.199608	7.10626	32	1	32 & 32&江苏			0.318785	-0.199608
3202	0.29852	0.23024	0.14504	0.00536	118.868	31.916	10	0.306992	-0.120881	9.44407	32	1	32 & 32&江苏			0.306992	-0.120881
3203	0.31714	0.26466	0.19706	0.00544	117.408	34.069	31	0.356311	-0.142569	10.8786	32	1	32 & 32&江苏			0.356311	-0.142569
3204	0.34526	0.3723	0.1662	0.00798	117.567	34.034	31	0.354249	-0.216713	8.08275	32	1	32 & 32&江苏			0.354249	-0.216713
3205	0.27224	0.2788	0.13202	0.00364	119.058	32.94	14	0.279594	-0.158532	6.83543	32	1	32 & 32&江苏			0.279594	-0.158532
3206	0.29768	0.28106	0.19788	0.00768	118.95	31.8758	26	0.343929	-0.158881	9.72528	32	1	32 & 32&江苏			0.343929	-0.158881
3207	0.28202	0.19616	0.22926	0.00404	117.404	34.0738	39	0.354706	-0.0982544	12.4216	32	1	32 & 32&江苏			0.354706	-0.0982544
3208	0.27808	0.25166	0.14684	0.00598	119.056	32.946	15	0.294374	-0.139827	8.18413	32	1	32 & 32&江苏			0.294374	-0.139827
3209	0.29398	0.192346	0.13966	0.00922	117.568	34.0282	30.8	0.300711	-0.0971742	10.0249	32	1	32 & 32&江苏			0.300711	-0.0971742
3210	0.23004	0.1784	0.22144	0.00434	117.418	34.0686	32	0.313701	-0.0939912	10.727	32	1	32 & 32&江苏			0.313701	-0.0939912
3211	0.21398	0.243352	0.15458	0.00756	118.337	32.9068	30	0.256219	-0.1451	6.27045	32	1	32 & 32&江苏			0.256219	-0.1451
3212	0.26312	0.25728	0.2128	0.01002	118.371	32.9012	44.8	0.331146	-0.148959	9.51027	32	1	32 & 32&江苏			0.331146	-0.148959
3213	0.305725	0.19745	0.196825	0.01105	118.378	32.9022	88	0.349219	-0.100211	12.1027	32	1	32 & 32&江苏			0.349219	-0.100211
3701	0.09308	0.03048	0.01608	0.00262	118.899	35.286	149	0.0753823	-0.00884292	3.07867	37	1	37 & 37&山东			0.0753823	-0.00884292
3702	0.09294	0.10678	0.0154	0.00296	118.957	35.323	273	0.0748619	-0.0635751	1.06002	37	1	37 & 37&山东			0.0748619	-0.0635751
3703	0.10856	0.0609	0.02006	0.00338	118.856	35.244	139	0.0888879	-0.0286353	2.9665	37	1	37 & 37&山东			0.0888879	-0.0286353
3704	0.08954	0.09616	0.01724	0.00358	117.787	36.321	305	0.0739271	-0.0569525	1.25927	37	1	37 & 37&山东			0.0739271	-0.0569525
3705	0.09064	0.09904	0.01376	0.00322	117.787	36.321	305	0.0721766	-0.0585895	1.12061	37	1	37 & 37&山东			0.0721766	-0.0585895
3706	0.12398	0.12884	0.01826	0.00364	117.534	36.459	220	0.0982106	-0.0748854	1.70115	37	1	37 & 37&山东			0.0982106	-0.0748854
3707	0.08714	0.0194	0.0191	0.00322	118.518	35.265	122	0.0735366	-0.00227952	3.23466	37	1	37 & 37&山东			0.0735366	-0.00227952
3708	0.08946	0.05834	0.01814	0.00706	118.194	35.178	111	0.0750515	-0.032335	2.20738	37	1	37 & 37&山东			0.0750515	-0.032335
3709	0.12562	0.07076	0.02614	0.0037	118.238	35.001	82	0.104881	-0.0331981	3.52176	37	1	37 & 37&山东			0.104881	-0.0331981
3710	0.09124	0.12128	0.01824	0.00428	116.463	36.156	79	0.0759028	-0.075097	0.686977	37	1	37 & 37&山东			0.0759028	-0.075097
3711	0.10178	0.06438	0.01512	0.00378	116.421	36.286	41	0.0808403	-0.032464	2.46385	37	1	37 & 37&山东			0.0808403	-0.032464
3712	0.09298	0.10824	0.01342	0.00264	116.453	36.232	88	0.0734471	-0.064393	0.966374	37	1	37 & 37&山东			0.0734471	-0.064393
3713	0.09162	0.09996	0.02216	0.00254	117.144	36.289	338	0.0786453	-0.0586278	1.41107	37	1	37 & 37&山东			0.0786453	-0.0586278
3714	0.09766	0.09974	0.0221	0.00276	117.144	36.289	338	0.0827691	-0.0576664	1.63216	37	1	37 & 37&山东			0.0827691	-0.0576664
3715	0.09596	0.11706	0.02466	0.00292	117.09	36.344	739	0.0834311	-0.0704106	1.19746	37	1	37 & 37&山东			0.0834311	-0.0704106
3716	0.09576	0.11418	0.02382	0.00398	117.09	36.344	739	0.0828702	-0.0691088	1.21961	37	1	37 & 37&山东			0.0828702	-0.0691088
3717	0.11246	0.11098	0.02044	0.00396	117.002	36.254	223	0.0919137	-0.0641718	1.8076	37	1	37 & 37&山东			0.0919137	-0.0641718
3718	0.1136	0.10494	0.0207	0.00364	117.002	36.254	223	0.092826	-0.0594608	2.02049	37	1	37 & 37&山东			0.092826	-0.0594608
6201	0.02896	0.10196	0.00324	0.00102	103.96	58.1981	2533	0.0222465	-0.0689194	-1.50864	62	2	62 & 62&甘肃			0.0222465	-0.0689194
6202	0.0152	0.09178	0.00314	0.00118	104.572	34.9209	1683	0.0127895	-0.0639341	-1.75359	62	2	62 & 62&甘肃			0.0127895	-0.0639341
6203	0.01226	0.09418	0.00082	0.00114	104.568	34.7017	1673.8	0.00914128	-0.0660849	-1.99659	62	2	62 & 62&甘肃			0.00914128	-0.0660849
6205	0.0259	0.13462	0.0032	0.00116	103.96	58.1689	2525.4	0.0201473	-0.0928176	-2.47452	62	2	62 & 62&甘肃			0.0201473	-0.0928176
6206	0.02518	0.1389	0.00278	0.00088	103.959	58.1145	2508	0.0193156	-0.0957963	-2.62063	62	2	62 & 62&甘肃			0.0193156	-0.0957963
6207	0.01126	0.07512	0.00098	0.00106	105.272	76.9653	1682.8	0.0085572	-0.0525795	-1.53062	62	2	62 & 62&甘肃			0.0085572	-0.0525795
6208	0.04128	0.1289	0.00424	0.0015	103.959	58.1145		0.0314517	-0.0865354	-1.73549	62	2	62 & 62&甘肃			0.0314517	-0.0865354
6209	0.04275	0.0606	0.00105	0.000975	105.272	76.9653		0.0301322	-0.0371788	0.00418412	62	2	62 & 62&甘肃			0.0301322	-0.0371788
6301	0.01582	0.09888	0.00818	0.00238	101.446	36.4786	2323.4	0.0169451	-0.0697239	-1.77716	63	2	63 & 63&青海			0.0169451	-0.0697239
6302	0.02686	0.09376	0.00342	0.0028	101.412	36.4772	2445.4	0.0212161	-0.0646104	-1.39805	63	2	63 & 63&青海			0.0212161	-0.0646104
6303	0.02566	0.17988	0.00434	0.0019	101.418	36.5578	2474.6	0.0209008	-0.125676	-3.63832	63	2	63 & 63&青海			0.0209008	-0.125676
6305	0.03416	0.1165	0.00538	0.00324	101.44	36.5478	2454.6	0.0276563	-0.0799934	-1.66826	63	2	63 & 63&青海			0.0276563	-0.0799934
6306	0.05278	0.13314	0.00748	0.00264	101.537	36.3684	2426.2	0.0417744	-0.0885232	-1.34222	63	2	63 & 63&青海			0.0417744	-0.0885232
6307	0.04254	0.14388	0.00344	0.0053	101.565	36.4914	2504.8	0.0323478	-0.0996236	-2.17217	63	2	63 & 63&青海			0.0323478	-0.0996236
6308	0.05042	0.21978	0.0106	0.0036	101.348	36.3098	2630.4	0.0425043	-0.151412	-3.60179	63	2	63 & 63&青海			0.0425043	-0.151412
6309	0.0465	0.21662	0.01056	0.00406	101.371	36.3098	2645.6	0.0398671	-0.150089	-3.67254	63	2	63 & 63&青海			0.0398671	-0.150089
6310	0.06034	0.21896	0.00874	0.00342	101.43	36.3574	2394.2	0.0479537	-0.149136	-3.27298	63	2	63 & 63&青海			0.0479537	-0.149136
6311	0.02582	0.11212	0.00464	0.00204	101.53	36.3846	2347.8	0.0212431	-0.0773654	-1.8618	63	2	63 & 63&青海			0.0212431	-0.0773654
6312	0.03434	0.13438	0.00544	0.00222	101.453	36.3392	2306	0.0276614	-0.0920356	-2.107	63	2	63 & 63&青海			0.0276614	-0.0920356
6314	0.0365	0.14578	0.00644	0.00106	101.433	36.3142	2274.8	0.0296597	-0.0990428	-2.27228	63	2	63 & 63&青海			0.0296597	-0.0990428
6315	0.03214	0.19518	0.0085	0.00288	101.427	36.2888	2331	0.0284114	-0.136245	-3.68473	63	2	63 & 63&青海			0.0284114	-0.136245
6316	0.02466	0.13326	0.00502	0.00204	101.45	36.4034	2507.6	0.0207168	-0.0926426	-2.44245	63	2	63 & 63&青海			0.0207168	-0.0926426
6317	0.04052	0.17726	0.00714	0.0034	101.467	36.3674	2456.8	0.0332689	-0.12248	-2.96382	63	2	63 & 63&青海			0.0332689	-0.12248
6501	0.04998	0.08846	0.00268	0.0006	86.849	44.307	429.1	0.0361646	-0.0556728	-0.39782	65	2	65 & 65&内蒙古			0.0361646	-0.0556728
6502	0.04818	0.04986	0.00126	0.00072	86.869	44.285	430.9	0.0339539	-0.0284786	0.49376	65	2	65 & 65&内蒙古			0.0339539	-0.0284786
6503	0.09198	0.05276	0.00142	0.0005	86.876	44.254	430.5	0.0639911	-0.0234788	2.03121	65	2	65 & 65&内蒙古			0.0639911	-0.0234788
6505	0.0393	0.05888	0.0015	0.0011	86.149	44.368	411.3	0.0281084	-0.0365811	-0.0653356	65	2	65 & 65&内蒙古			0.0281084	-0.0365811
6506	0.04194	0.05726	0.00138	0.00098	87.979	44.335	449.8	0.029811	-0.0349255	0.0718324	65	2	65 & 65&内蒙古			0.029811	-0.0349255
6507	0.05682	0.11478	0.00192	0.0011	85.657	44.366	458.7	0.0403873	-0.0737256	-0.865384	65	2	65 & 65&内蒙古			0.0403873	-0.0737256
6508	0.06152	0.06686	0.00492	0.00124	85.623	44.365	470	0.0457331	-0.0388636	0.646637	65	2	65 & 65&内蒙古			0.0457331	-0.0388636
6509	0.03238	0.0237	0.0007	0.00088	85.675	44.386	445.5	0.0227782	-0.0124059	0.575447	65	2	65 & 65&内蒙古			0.0227782	-0.0124059
6510	0.04808	0.04928	0.0011	0.00274	86.06	44.281	478.7	0.0340902	-0.029458	0.464208	65	2	65 & 65&内蒙古			0.0340902	-0.029458
6511	0.10712	0.0546	0.00228	0.001	86.061	44.302	464.4	0.0750299	-0.0227414	2.55613	65	2	65 & 65&内蒙古			0.0750299	-0.0227414
6512	0.04246	0.05362	0.00162	0.00096	86.06	44.271	498.6	0.0303322	-0.0322307	0.193583	65	2	65 & 65&内蒙古			0.0303322	-0.0322307
6514	0.04312	0.04676	0.00412	0.0007	88.474	44.429	1406	0.0325003	-0.0270511	0.480217	65	2	65 & 65&内蒙古			0.0325003	-0.0270511
6515	0.04196	0.07036	0.00172	0.00082	87.37	43.513	1583	0.0300385	-0.0441666	-0.254769	65	2	65 & 65&内蒙古			0.0300385	-0.0441666
1501	0.118266	0.16304	0.0553	0.00208	107.236	40.625	1031	0.120096	-0.0991431	1.8043	15	2	15 & 15&新疆			0.120096	-0.0991431
1502	0.06158	0.1169	0.01746	0.00142	109.971	40.6118	1028.6	0.054618	-0.0747054	-0.259056	15	2	15 & 15&新疆			0.054618	-0.0747054
1503	0.10318	0.1209	0.02648	0.00114	109.972	40.6304	1015.8	0.0893695	-0.0707976	1.45128	15	2	15 & 15&新疆			0.0893695	-0.0707976
1504	0.0798	0.130152	0.03992	0.00116	110.412	40.608	909.6	0.0828291	-0.0811112	0.780228	15	2	15 & 15&新疆			0.0828291	-0.0811112
1505	0.07398	0.10278	0.0355	0.00158	120.133	42.256	760	0.0758069	-0.0627736	1.13187	15	2	15 & 15&新疆			0.0758069	-0.0627736
1506	0.08068	0.087	0.04262	0.0018	120.224	42.3046	760	0.0854296	-0.0505982	2.00986	15	2	15 & 15&新疆			0.0854296	-0.0505982
1507	0.07832	0.10944	0.03766	0.00174	119.905	42.296	760	0.080319	-0.0669523	1.18312	15	2	15 & 15&新疆			0.080319	-0.0669523
1508	0.0957	0.19318	0.04994	0.0017	118.288	48.8308	721	0.100834	-0.123969	0.0302161	15	2	15 & 15&新疆			0.100834	-0.123969
1509	0.10822	0.13628	0.03826	0.00166	118.287	43.1352	709.2	0.10118	-0.0813373	1.59992	15	2	15 & 15&新疆			0.10118	-0.0813373
1510	0.08822	0.13492	0.05662	0.00108	118.352	43.6564	703	0.100316	-0.0831307	1.49557	15	2	15 & 15&新疆			0.100316	-0.0831307
1511	0.086	0.05716	0.0414	0.00154	118.605	42.2474	635	0.08817	-0.0282745	2.94727	15	2	15 & 15&新疆			0.08817	-0.0282745
1512	0.07898	0.05006	0.02092	0.00146	118.604	42.2542	624.6	0.0689583	-0.0242597	2.22685	15	2	15 & 15&新疆			0.0689583	-0.0242597
1513	0.11138	0.12554	0.03968	0.00152	118.604	42.2422	626.2	0.104318	-0.0730742	2.0427	15	2	15 & 15&新疆			0.104318	-0.0730742
1514	0.093858	0.2891	0.05084	0.00232	107.235	40.6256	1030	0.100304	-0.19317	-2.51629	15	2	15 & 15&新疆			0.100304	-0.19317
1515	0.12672	0.25012	0.03684	0.00188	107.265	40.565	1018	0.11287	-0.159846	-0.734553	15	2	15 & 15&新疆			0.11287	-0.159846
4101	0.1085	0.10406	0.00676	0.01874	112.997	34.4978	570	0.0819085	-0.0699365	1.14605	41	2	41 & 41&河南			0.0819085	-0.0699365
4102	0.10278	0.11548	0.00654	0.0055	113.064	34.4474	393.4	0.0757626	-0.0699645	0.867748	41	2	41 & 41&河南			0.0757626	-0.0699645
4103	0.11754	0.13096	0.00756	0.00586	112.989	34.4894	472.6	0.0866321	-0.0789306	1.0313	41	2	41 & 41&河南			0.0866321	-0.0789306
4104	0.07566	0.1612	0.00966	0.00442	113.639	34.7222	780.2	0.0592364	-0.106157	-1.1972	41	2	41 & 41&河南			0.0592364	-0.106157
4105	0.082	0.1617	0.00482	0.00412	113.696	34.7554	798.2	0.0601233	-0.105308	-1.12623	41	2	41 & 41&河南			0.0601233	-0.105308
4106	0.119858	0.130887	0.0451667	0.0183222	113.696	34.7554	798.2	0.116611	-0.0870113	2.08931	41	2	41 & 41&河南			0.116611	-0.0870113
4107	0.0776	0.154956	0.00572	0.0043	113.657	34.6564	765.8	0.0577747	-0.10131	-1.08648	41	2	41 & 41&河南			0.0577747	-0.10131
4108	0.1306	0.13488	0.01074	0.00456	114.254	33.2526	72.8	0.0975965	-0.0787794	1.53149	41	2	41 & 41&河南			0.0975965	-0.0787794
4109	0.07328	0.13052	0.0105	0.00418	114.305	33.1882	63	0.0581613	-0.0844638	-0.454921	41	2	41 & 41&河南			0.0581613	-0.0844638
4110	0.12746	0.12672	0.03426	0.00358	114.211	33.3268	69.6	0.111829	-0.072781	2.39231	41	2	41 & 41&河南			0.111829	-0.072781
4111	0.1174	0.19112	0.0489	0.00498	113.195	34.5874	776.2	0.11546	-0.121307	0.787183	41	2	41 & 41&河南			0.11546	-0.121307
4112	0.11648	0.11716	0.04512	0.004	113.235	34.6048	809.4	0.11202	-0.0679764	2.57603	41	2	41 & 41&河南			0.11202	-0.0679764
4114	0.14012	0.17158	0.05184	0.00566	114.023	34.594	159.6	0.133174	-0.104229	2.20892	41	2	41 & 41&河南			0.133174	-0.104229
4115	0.11506	0.17398	0.0071	0.00672	113.993	34.6902	77	0.0847474	-0.110625	-0.209108	41	2	41 & 41&河南			0.0847474	-0.110625
6101	0.0632	0.0371	0.00594	0.00252				0.0478003	-0.0182224	1.49234	61	2	61 & 61&陕西			0.0478003	-0.0182224
6102	0.07894	0.05626	0.0057	0.0024				0.0583789	-0.0293339	1.56456	61	2	61 & 61&陕西			0.0583789	-0.0293339
6103	0.0637	0.07892	0.005	0.0034				0.0476196	-0.0486031	0.376711	61	2	61 & 61&陕西			0.0476196	-0.0486031
6105	0.0773	0.05444	0.00614	0.00196				0.0574973	-0.0279935	1.57365	61	2	61 & 61&陕西			0.0574973	-0.0279935
6106	0.0563	0.06894	0.00392	0.00196				0.0415727	-0.0416645	0.356827	61	2	61 & 61&陕西			0.0415727	-0.0416645
6107	0.05736	0.0351	0.00618	0.0019				0.0438771	-0.0172943	1.34917	61	2	61 & 61&陕西			0.0438771	-0.0172943
6108	0.00708	0.23808	0.00164	0.00564				0.00688112	-0.172717	-5.98565	61	2	61 & 61&陕西			0.00688112	-0.172717
3601	0.014825	0.622976	0.013625	0.021225	116.653	27.9766	50.2	0.023051	-0.456938	-15.6169	36	3	36 & 36&江西			0.023051	-0.456938
4201	0.00786	0.29574	0.0012	0.00308	110.403	31.0858	180.2	0.0067034	-0.212017	-7.42628	42	3	42 & 42&广西			0.0067034	-0.212017
4202	0.00546	0.41946	0.00796	0.00386	110.442	31.1378	695.6	0.00993654	-0.301264	-10.5338	42	3	42 & 42&广西			0.00993654	-0.301264
4203	0.03176	0.3518	0.01904	0.01034	110.38	31.0452	273.2	0.0367323	-0.253219	-7.57341	42	3	42 & 42&广西			0.0367323	-0.253219
4204	0.01258	0.42808	0.01608	0.00488	109.665	30.2494	404.4	0.0206751	-0.30699	-10.258	42	3	42 & 42&广西			0.0206751	-0.30699
4205	0.00752	0.40238	0.00844	0.00824	109.684	30.304	957.2	0.0123707	-0.291731	-10.0764	42	3	42 & 42&广西			0.0123707	-0.291731
4206	0.01314	0.31128	0.01352	0.00816	109.852	30.2834	421	0.0197734	-0.225743	-7.33696	42	3	42 & 42&广西			0.0197734	-0.225743
4207	0.0067	0.22414	0.00132	0.00358	109.748	30.6678	599.4	0.00607282	-0.161419	-5.61026	42	3	42 & 42&广西			0.00607282	-0.161419
4208	0.01202	0.50494	0.0126	0.0057	109.685	29.5458	647.6	0.0179744	-0.362515	-12.4039	42	3	42 & 42&广西			0.0179744	-0.362515
4209	0.03378	0.19034	0.00494	0.00298	114.268	30.4484	28.2	0.0270462	-0.132598	-3.61339	42	3	42 & 42&广西			0.0270462	-0.132598
4210	0.06106	0.12932	0.01018	0.00468	114.187	30.5474	27.6	0.0496563	-0.0858788	-0.890219	42	3	42 & 42&广西			0.0496563	-0.0858788
4211	0.02846	0.16624	0.0059	0.00292	114.121	30.4536	24.2	0.0240728	-0.11619	-3.14942	42	3	42 & 42&广西			0.0240728	-0.11619
4212	0.00378	0.2857	0.0005	0.00426	109.189	29.7092	735.4	0.00360584	-0.206298	-7.35755	42	3	42 & 42&广西			0.00360584	-0.206298
4214	0.01366	0.2527	0.00188	0.00354	109.218	29.732	688.6	0.0112209	-0.180684	-6.08027	42	3	42 & 42&广西			0.0112209	-0.180684
4215	0.0332	0.18676	0.0048	0.00398	109.187	29.6974	733.2	0.0267081	-0.130815	-3.56367	42	3	42 & 42&广西			0.0267081	-0.130815
4301	0.0489	0.2967	0.040428	0.0274	110.198	27.373	167	0.0661703	-0.222804	-5.13655	43	3	43 & 43&湖南			0.0661703	-0.222804
4302	0.00586	0.37676	0.0044	0.005	110.047	27.167	171	0.00788644	-0.271491	-9.54092	43	3	43 & 43&湖南			0.00788644	-0.271491
4303	0.1204	0.145876	0.048125	0.0043	110.145	27.279	190	0.116861	-0.0880649	2.06214	43	3	43 & 43&湖南			0.116861	-0.0880649
4304	0.00834	0.40714	0.00778	0.00952	110.121	27.254	172	0.0126685	-0.295873	-10.214	43	3	43 & 43&湖南			0.0126685	-0.295873
4305	0.00982	0.357028	0.01006	0.00714	110.011	27.576	236	0.01491	-0.258236	-8.74085	43	3	43 & 43&湖南			0.01491	-0.258236
4307	0.00258	0.37554	0.00258	0.00612	111.062	29.1012	129	0.0045393	-0.271902	-9.70692	43	3	43 & 43&湖南			0.0045393	-0.271902
4308	0.003325	0.41385	0.001625	0.0123	110.618	29.181	159.8	0.00534777	-0.303352	-10.8169	43	3	43 & 43&湖南			0.00534777	-0.303352
4309	0.01376	0.41302	0.01794	0.00654	112.885	28.135	42	0.0230504	-0.297182	-9.79332	43	3	43 & 43&湖南			0.0230504	-0.297182
4310	0.01112	0.36706	0.01238	0.01738	110.914	28.152	46	0.0190379	-0.272177	-9.06282	43	3	43 & 43&湖南			0.0190379	-0.272177
4401	0.00678	0.2857	0.0009	0.00394	114.058	23.266	87	0.0058888	-0.205606	-7.22932	44	3	44 & 44&广东			0.0058888	-0.205606
4402	0.00814	0.24416	0.0008	0.00874	113.261	23.159	71	0.00750234	-0.179005	-6.18683	44	3	44 & 44&广东			0.00750234	-0.179005
4403	0.01076	0.32016	0.00116	0.00754	113.41	23.058	3	0.0093591	-0.232036	-8.03624	44	3	44 & 44&广东			0.0093591	-0.232036
4404	0.03744	0.23568	0.0006	0.00446	113.383	23.223	45	0.026731	-0.165402	-4.82342	44	3	44 & 44&广东			0.026731	-0.165402
4405	0.00688	0.33616	0.00104	0.0161	112.287	24.761	115	0.00796474	-0.249911	-8.75075	44	3	44 & 44&广东			0.00796474	-0.249911
4406	0.01528	0.24748	0.00664	0.01172	112.27	24.701	125	0.0169595	-0.18228	-5.87953	44	3	44 & 44&广东			0.0169595	-0.18228
4407	0.0099	0.27412	0.00234	0.01474	112.306	24.685	360	0.0107308	-0.20421	-6.95999	44	3	44 & 44&广东			0.0107308	-0.20421
4408	0.00646	0.24186	0.00124	0.00778	112.266	24.692	126	0.00651182	-0.176973	-6.15747	44	3	44 & 44&广东			0.00651182	-0.176973
4409	0.00408	0.17	0.00084	0.00316	115.943	24.878	208	0.00387736	-0.12289	-4.30483	44	3	44 & 44&广东			0.00387736	-0.12289
4410	0.00338	0.16836	0.00042	0.0042	115.887	24.817	269	0.00326658	-0.122539	-4.31959	44	3	44 & 44&广东			0.00326658	-0.122539
4411	0.00354	0.17132	0.00058	0.00356	115.836	24.521	252	0.00338802	-0.124191	-4.37432	44	3	44 & 44&广东			0.00338802	-0.124191
4412	0.00654	0.21994	0.00136	0.01078	113.15	25.039	595	0.0071219	-0.163356	-5.63354	44	3	44 & 44&广东			0.0071219	-0.163356
4414	0.00712	0.26132	0.00142	0.00912	113.209	24.892	418	0.00730018	-0.191677	-6.65791	44	3	44 & 44&广东			0.00730018	-0.191677
4415	0.00572	0.28062	0.00062	0.0125	113.232	24.768	376	0.00631084	-0.207984	-7.29697	44	3	44 & 44&广东			0.00631084	-0.207984
4501	0.05068	0.71594	0.03606	0.02258	110.521	25.2096	182.8	0.0635604	-0.518573	-16.0361	45	3	45 & 45&湖北			0.0635604	-0.518573
4502	0.024075	0.651226	0.022875	0.0201	110.579	25.3086	313.2	0.0357041	-0.47488	-15.7001	45	3	45 & 45&湖北			0.0357041	-0.47488
4503	0.01736	0.54374	0.01734	0.01588	110.584	25.191	245	0.0265574	-0.396318	-13.2489	45	3	45 & 45&湖北			0.0265574	-0.396318
4504	0.04096	0.59506	0.0152	0.0398	106.417	23.1028	747.4	0.0449508	-0.445545	-14.2135	45	3	45 & 45&湖北			0.0449508	-0.445545
4505	0.038925	0.67935	0.0274	0.01465	106.46	22.919	590.6	0.0481869	-0.488897	-15.6479	45	3	45 & 45&湖北			0.048187	-0.488897
4506	0.0464	0.56836	0.0537	0.01868	108.235	22.566	115	0.0724215	-0.411218	-11.7228	45	3	45 & 45&湖北			0.0724215	-0.411218
4507	0.01992	0.64844	0.01764	0.01186	108.22	22.652	136.9	0.0278882	-0.467927	-15.7993	45	3	45 & 45&湖北			0.0278882	-0.467927
4508	0.0196	0.73648	0.01796	0.011566	108.219	22.652	119	0.0278481	-0.530638	-18.0871	45	3	45 & 45&湖北			0.0278481	-0.530638
5001	0.06192	0.24922	0.00856	0.00848	106.442	29.241	322.4	0.0497023	-0.173943	-4.09838	50	3	50 & 50&贵州			0.0497023	-0.173943
5002	0.05408	0.26956	0.0066	0.0057	106.411	29.274	275.2	0.0425254	-0.187809	-4.92762	50	3	50 & 50&贵州			0.0425254	-0.187809
5003	0.03184	0.27796	0.00508	0.00822	106.482	29.304	192.8	0.0266403	-0.199039	-6.05369	50	3	50 & 50&贵州			0.0266403	-0.199039
5005	0.044225	0.2195	0.0058	0.0037	107.508	29.7692	254	0.0349082	-0.152259	-3.97538	50	3	50 & 50&贵州			0.0349082	-0.152259
5006	0.0541	0.18564	0.00676	0.00322	107.44	29.525	479.8	0.0422622	-0.126195	-2.69349	50	3	50 & 50&贵州			0.0422622	-0.126195
5007	0.04294	0.261	0.00654	0.00388	106.35	29.293	398	0.0345777	-0.182216	-5.08232	50	3	50 & 50&贵州			0.0345777	-0.182216
5008	0.04806	0.24254	0.0064	0.0028	106.36	29.315	422	0.0378118	-0.16749	-4.39959	50	3	50 & 50&贵州			0.0378118	-0.16749
5009	0.05162	0.25474	0.00702	0.00462	106.4	29.331	501	0.0409685	-0.176879	-4.59946	50	3	50 & 50&贵州			0.0409685	-0.176879
5010	0.034	0.23338	0.0059	0.00334	106.573	29.1804	689.6	0.0279281	-0.163539	-4.70151	50	3	50 & 50&贵州			0.0279281	-0.163539
5011	0.03026	0.26936	0.009	0.00286	107.22	29.132	620	0.0274739	-0.189492	-5.66809	50	3	50 & 50&贵州			0.0274739	-0.189492
5012	0.07626	0.25958	0.0036	0.00244	107.14	29.116	582	0.0550757	-0.174955	-3.89284	50	3	50 & 50&贵州			0.0550757	-0.174955
5014	0.02054	0.3188	0.00392	0.00658	107.434	29.1134	381.6	0.0178382	-0.228865	-7.5381	50	3	50 & 50&贵州			0.0178382	-0.228865
5015	0.0259	0.29378	0.0044	0.00552	107.49	29.181	208	0.0216754	-0.209431	-6.65653	50	3	50 & 50&贵州			0.0216754	-0.209431
5016	0.0246	0.3415	0.00424	0.00924	107.45	29.015	515	0.0212578	-0.246246	-8.01739	50	3	50 & 50&贵州			0.0212578	-0.246246
5201	0.04052	0.33012	0.04366	0.00712	106.695	26.17	1356	0.0595265	-0.234159	-5.85022	52	3	52 & 52&重庆			0.0595265	-0.234159
5202	0.03232	0.47408	0.04106	0.0098	107.001	26.884	1112	0.0525107	-0.34007	-10.0276	52	3	52 & 52&重庆			0.0525107	-0.34007
5203	0.04866	0.29458	0.03648	0.00572	106.876	26.8	1229	0.0598269	-0.206543	-4.82996	52	3	52 & 52&重庆			0.0598269	-0.206543
5205	0.03628	0.44274	0.03164	0.00892	106.755	26.33	997	0.0484589	-0.316468	-9.34997	52	3	52 & 52&重庆			0.0484589	-0.316468
5206	0.03996	0.30668	0.04426	0.00558	107.044	26.92	1088	0.0593235	-0.216461	-5.21423	52	3	52 & 52&重庆			0.0593235	-0.216461
5207	0.0575	0.60522	0.0462	0.01078	106.283	27.75	846	0.0735011	-0.430394	-12.3731	52	3	52 & 52&重庆			0.0735011	-0.430394
5208	0.0348	0.48925	0.084425	0.005575	106.183	27.65	712.5	0.0840292	-0.347628	-8.88105	52	3	52 & 52&重庆			0.0840292	-0.347628
5209	0.056575	0.51265	0.065225	0.00825	106.383	27.783	805	0.0858457	-0.36272	-9.34923	52	3	52 & 52&重庆			0.0858457	-0.36272
5210	0.0009	0.091826	0.00085	0.00285	108.121	27.026	540	0.0016606	-0.0673653	-2.38076	52	3	52 & 52&重庆			0.0016606	-0.0673653
5211	0.0052	0.42418	0.00764	0.00768	108.558	27.256	851	0.0101335	-0.307281	-10.7442	52	3	52 & 52&重庆			0.0101335	-0.307281
5212	0.01686	0.4693	0.01802	0.01316	108.159	26.692	795	0.0262664	-0.341391	-11.2598	52	3	52 & 52&重庆			0.0262664	-0.341391
5214	0.04425	0.424726	0.0383	0.0085	106.689	26.985	1247	0.0585264	-0.30206	-8.37054	52	3	52 & 52&重庆			0.0585264	-0.30206
5215	0.03808	0.40052	0.04016	0.0059	106.47	26.99	1205	0.0552055	-0.283978	-7.86124	52	3	52 & 52&重庆			0.0552055	-0.283978
5216	0.0281	0.4335	0.023475	0.02345	106.641	26.883	1360	0.039405	-0.321072	-9.9263	52	3	52 & 52&重庆			0.039405	-0.321072
5217	0.05708	0.4379	0.06014	0.02956	106.541	26.859	1182	0.0859621	-0.323802	-7.9253	52	3	52 & 52&重庆			0.0859621	-0.323802
